# Supplementary material for: Wastewater-based surveillance of microbial pathogens in GCC countries (2015–2025): a scoping review and questionnaire survey with stakeholders
Source: Front Public Health. 2026 Apr 22;14:1786753. doi: 10.3389/fpubh.2026.1786753 (PMC13144031; doi:10.3389/fpubh.2026.1786753)
Supplement: Supplementary file 1 [file Table_1.xlsx]

## Sheet: Sheet2
ID	Title	Authors	Year	Country	Population size	Genetic target	Wastewater type	Detection approach	Sampling size	Sampling duration	Objective	Link to paper	Number of citations (google scholar)	Open access (Y/N)	Sampling prep	Primers	QC	Reporting units
1	Presence of SARS-CoV-2 virus in wastewater in the Kingdom of Bahrain during the COVID-19 pandemic	Mohamed, AM; Matar, E; Isa, HM; Moosa, AK; Hasan, WF; Mohamed, AG; Al Sayyad, AS; Sanad, MY; Alhajeri, M; Abu Alfatah, N; Alaraibi, QM	2023	Bahrain	NA	SARS-CoV-2	municipal wastewater from sewage pipe connected to residential blocks	RT-qPCR	387	2020.2-2020.10	Determine whether SARS-CoV-2 is present in untreated wastewater in Bahrain and whether wastewater positivity correlates with reported case burden by area.	https://pmc.ncbi.nlm.nih.gov/articles/PMC10642395/	5	Y	PEG concentration from 35 mL of mixed samples, no mention of RNA extraction kit	No mention of kit or the type of primersused for SARS-CoV-2	Qualitative presence and absence based on Ct	% of wastewater samples tested positive (based on Ct values <38)
2	Antimicrobial Resistance in Escherichia coli Isolated from Marine Sediment Samples from Kuwait Bay	Al-Sarawi, HA; Najem, AB; Lyons, BP; Uddin, S; Al-Sarawi, MA	2022	Kuwait	NA	AMR	Marine sediments	isolation	90	2019.12	Characterize antimicrobial resistance in E. coli from Kuwait Bay marine sediments, focusing on phenotypic resistance prevalence to frontline antibiotics.	https://www.mdpi.com/2071-1050/14/18/11325	12	Y	Dilution of 1 g sediments in 9 mL of 0.1% peptone water, filter through 0.45 um membrane, membrane placed on TBX agar, incubated at 30oC first for 4 h and then 44 oC for 21 h, obtain isolates that are glucuronidase-positive (assumed to be E. coli), WGS, MLST, MIC for antibiotic resistance
3	Antibiotic Resistance Mediated by Escherichia coli in Kuwait Marine Environment as Revealed through Genomic Analysis	Al-Sarawi, HA; Habibi, N; Uddin, S; Jha, AN; Al-Sarawi, MA; Lyons, BP	2023	Kuwait	NA	AMR	Marine water	isolation	8	2015.7-2016.12	Use genome-based analysis of E. coli from Kuwait coastal waters/mollusks to identify ARG prevalence and associated plasmids/integrons that could mediate spread.	https://www.mdpi.com/2079-6382/12/9/1366	8	Y	Dilution in Ringers solution, filter through 0.45 um membrane, membrane placed on TBX agar, incubated at 30oC first for 4 h and then 44 oC for 21 h, obtain isolates that are glucuronidase-positive (assumed to be E. coli), disc diffusion for AMR profile
4	Detection of pathogenic viruses in the urban wastewater in Kuwait-implications for monitoring viral disease outbreaks	Jamil, K; Abdulrazack, N; Fakhraldeen, S; Kumar, V; Al-Subiai, S; Al-Aati, T; Kamal, H; Husain, F; Ahmed, I; Hussein, I	2023	Kuwait	700000	influenza, Noro, Rota, hepatitis A, and hepatitis E viruses	Wastewater from manhole	qPCR	6	2019.9	Run a Kuwait-wide cross-sectional sewage study (Sept 2019) to detect multiple pathogenic viruses (influenza, noro, rota, hep A/E) and demonstrate outbreak-monitoring readiness.	https://link.springer.com/article/10.1007/s10661-023-10986-4	7	N	Flocculation with beef extract, extraction of RNA by QIAamp Viral RNA mini, RT by iScript, qPCR using Taqman assays		Did not report based on MIQE guidelines
5	COVID-19 (SARS-CoV-2) outbreak monitoring using wastewater-based epidemiology in Qatar	Saththasivam J.; El-Malah S.S.; Gomez T.A.; Jabbar K.A.; Remanan R.; Krishnankutty A.K.; Ogunbiyi O.; Rasool K.; Ashhab S.; Rashkeev S.; Bensaad M.; Ahmed A.A.; Mohamoud Y.A.; Malek J.A.; Abu Raddad L.J.; Jeremijenko A.; Abu Halaweh H.A.; Lawler J.; Mahmoud K.A.	2021	Qatar	2.8 million	SARS-CoV-2	municipal wastewater (composite)	RT-qPCR	43	2020.6-2020.8	Monitor COVID-19 trends in Qatar by quantifying SARS-CoV-2 (N1) in influent wastewater and using a WBE model to estimate infected population size over time.	https://www.sciencedirect.com/science/article/pii/S0048969721006768?via%3Dihub	148	Y	PEG from 200 mL wastewater, extraction by Quick RNA Viral kit	SARS-CoV-2 CDC qPCR (IDT), reported based on MIQE guidelines		Ct value, copy /L, infected prevalence (estimated)
6	Application of human RNase P normalization for the realistic estimation of SARS-CoV-2 viral load in wastewater: A perspective from Qatar wastewater surveillance	El-Malah S.S.; Saththasivam J.; Jabbar K.A.; Arun K.K.; Gomez T.A.; Ahmed A.A.; Mohamoud Y.A.; Malek J.A.; Abu Raddad L.J.; Abu Halaweh H.A.; Bertollini R.; Lawler J.; Mahmoud K.A.	2022	Qatar	NA	SARS-CoV-2	municipal wastewater	RT-qPCR	150	2021.2-2021.8	Test whether human RNase P normalization improves realistic estimation of SARS-CoV-2 viral load (and inferred incidence trends) in Qatar wastewater surveillance.	https://www.sciencedirect.com/science/article/pii/S2352186422002590	24	Y	PEG from 200 mL wastewater, extraction by Quick RNA Viral kit	SARS-CoV-2 CDC qPCR (IDT), reported based on MIQE guidelines		Ct value, for N1 gene - reported copy/d (viral load)
7	Wastewater-based epidemiology for tracking bacterial diversity and antibiotic resistance in COVID-19 isolation hospitals in Qatar	Johar, AA; Salih, MA; Abdelrahman, HA; Al Mana, H; Hadi, HA; Eltai, NO	2023	Qatar	NA	AMR	hospital wastewater (manholes)	qPCR	15	2021.5-2021.11	To compare bacterial diversity and antibiotic-resistance gene (ARG) profiles in wastewater from COVID-19 isolation hospitals versus a non-COVID facility in Qatar during the pandemic using qPCR-based microbial DNA assays.	https://www.sciencedirect.com/science/article/pii/S019567012300275X?via%3Dihub	10	Y	0.45 um membrane filtration, ZymoBIOMICSTM miniprep for DNA extraction, Qiagen high throughput qPCR array		Did not report based on MIQE guidelines	Presence and absence, no quantitative value
8	Leveraging wastewater surveillance for managing the spread of SARS-CoV-2 and concerned pathogens during FIFA World Cup Qatar 2022	El-Malah S.S.; Saththasivam J.; K A.K.; Abdul Jabbar K.; Gomez T.A.; Wahib S.; Lawler J.; Tang P.; Mirza F.; Al-Hail H.; Ouararhni K.; Abdul Azis T.K.; Abu Raddad L.J.; Chemaitelly H.S.; Abu Halaweh H.A.; Khalife S.; Bertollini R.; Mahmoud K.A.	2024	Qatar	2.6 million	SARS-CoV-2, human enterovirus, poliovirus	municipal wastewater	qPCR	105	2022.10-2023.1 (Composite over 24h)	Apply wastewater surveillance during FIFA World Cup Qatar 2022 to monitor SARS-CoV-2 and other viruses across WWTPs and support public-health response for a mega-event.	https://www.sciencedirect.com/science/article/pii/S2405844024062984?via%3Dihub	1	Y	PEG from 200 mL wastewater, extraction by QIAamp Viral RNA mini	SARS-CoV-2 CDC qPCR (IDT), probes and primers for enterovirus in Table S2 of https://www.sciencedirect.com/science/article/pii/S0166093418305469, probes and primers for pan-polio https://journals.plos.org/plosone/article?id=10.1371/journal.pone.0255795	Only SARS-CoV-2 is absolute quantification, enterovirus and others are based on Ct values, did not report basd on MIQE guidelines
9	Isolation and Characterization of NDM-Positive Escherichia coli from Municipal Wastewater in Jeddah, Saudi Arabia	Mantilla-Calderon, D; Jumat, MR; Wang, T; Ganesan, P; Al-Jassim, N; Hong, PY	2016	Saudi Arabia	NA	AMR	municipal wastewater	isolation	7	2012.10-2013.10	Monitor blaNDM-1 prevalence in Jeddah wastewater and isolate/characterize an NDM-positive E. coli strain to assess environmental dissemination risk.	https://journals.asm.org/doi/full/10.1128/aac.00236-16?rfr_dat=cr_pub++0pubmed&url_ver=Z39.88-2003&rfr_id=ori%3Arid%3Acrossref.org	58	N	Filter through 0.4 um filter paper, place filter on MacConkey with 8 ug/mL meropenem. Also DNA extraction for determinination of blaNDM by qPCR		MLST, WGS of E. coli and further characterization	For blaNDM genes, copy/m3 wastewater
10	Removal of bacterial cells, antibiotic resistance genes and integrase genes by on-site hospital wastewater treatment plants: Surveillance of treated hospital effluent quality	Timraz K.; Xiong Y.; Al Qarni H.; Hong P.-Y.	2017	Saudi Arabia	300	AMR	hospital wastewater	isolation, qPCR	24	2014.4	Evaluate how well on-site hospital WWTPs remove total cells, ARB, ARGs, and integrase genes, i.e., whether they actually reduce microbial AMR contaminants in effluent.	https://pubs.rsc.org/en/content/articlelanding/2017/ew/c6ew00322b	50	N	Filter through 0.4 um filter paper, DNA extraction by UltraClean soil DNA extraction kit, cultivation on MacConkey with meropenem or ceftazidime			Copy numbers per mL, per 16S
11	Estimating the minimum number of SARS-CoV-2 infected cases needed to detect viral RNA in wastewater: To what extent of the outbreak can surveillance of wastewater tell us?	Hong P.-Y.; Rachmadi A.T.; Mantilla-Calderon D.; Alkahtani M.; Bashawri Y.M.; Al Qarni H.; O'Reilly K.M.; Zhou J.	2021	Saudi Arabia	2884	SARS-CoV-2	municipal wastewater	qPCR	70	2020.4-2020.7	Estimate the minimum community case burden needed for reliable SARS-CoV-2 RNA detection in wastewater using hospital-associated waste streams and known patient counts.	https://www.sciencedirect.com/science/article/pii/S0013935121000426	79	Y	HA membrane and QIAamp viral RNA extraction kit	N1, N2 and N3, PMMoV	Determination of the recovery using murine norovirus, MIQE guideline reporting	Copies/L
12	Human Adenovirus Molecular Characterization in Various Water Environments and Seasonal Impacts in Riyadh, Saudi Arabia	Nour, I; Hanif, A; Zakri, AM; Al-Ashkar, I; Alhetheel, A; Eifan, S	2021	Saudi Arabia	NA	human adenovirus	Various types of wastewater matrices and surface water	qPCR	216	2018.5-2019.3	Detect HAdV across multiple Riyadh water environments (lakes/WWTP/irrigation/landfill) and analyze hexon sequences plus seasonal influences.	https://www.mdpi.com/1660-4601/18/9/4773	17	Y	PEG and then extract for DNA and RNA using PowerViral Env isolation kit	Hexon gene of adenovirus, primer sequences provided	No mention of melting curve analysis; No mention of negative control, not reported in accordance to MIQE qPCR guideline, Positive control present, identified amplicons are sequenced to confirm identity	% prevalence
13	Simultaneous detection and mutation surveillance of SARS-CoV-2 and multiple respiratory viruses by rapid field-deployable sequencing	Bi C.; Ramos-Mandujano G.; Tian Y.; Hala S.; Xu J.; Mfarrej S.; Esteban C.R.; Delicado E.N.; Alofi F.S.; Khogeer A.; Hashem A.M.; Almontashiri N.A.M.; Pain A.; Izpisua Belmonte J.C.; Li M.	2021	Saudi Arabia	NA	SARS-CoV-2, influenza A (FluA), human adenovirus, human coronavirus	municipal wastewater	Isothermal recombinase polymerase amplification (RPA)	23	2020.6	Develop and demonstrate NIRVANA, a field-deployable sequencing workflow that simultaneously detects multiple respiratory viruses and performs real-time SARS-CoV-2 mutation surveillance.	https://www.sciencedirect.com/science/article/pii/S2666634021001173?via%3Dihub	26	Y	HA membrane and Trizol		Method development paper, surveillance is not the main focus, not easy for end users to adopt the method
14	Investigation of antibiotic resistome in hospital wastewater during the COVID-19 pandemic: is the initial phase of the pandemic contributing to antimicrobial resistance?	Changzhi Wang, David Mantilla-Calderon, Yanghui Xiong, Mohsen Alkahtani, Yasir M Bashawri, Hamed Al Qarni, Pei-Ying Hong	2022	Saudi Arabia	75	AMR	hospital wastewater	metagenomics	82	2020.4-2020.7	Use metagenomics to compare hospital wastewaters (COVID vs non-COVID hospital) and test whether the early pandemic selected for higher ARG abundance/mobility and time-linked trends.	https://pubs.acs.org/doi/full/10.1021/acs.est.2c01834	49	Y	HA membrane, biomass retained on membrane extracted for DNA, PowerLyzer PowerSoil DNA kit			% relative abundance of ARGs
15	SARS-CoV-2 wastewater-based epidemiology in an enclosed compound: A 2.5-year survey to identify factors contributing to local community dissemination	T Wang, C Wang, Y Myshkevych, D Mantilla-Calderon, E Talley, PY Hong	2023	Saudi Arabia	NA	SARS-CoV-2	municipal wastewater	qPCR and ONT sequencing	134	2020.3-2022.10	To use 2.5 years of wastewater SARS-CoV-2 monitoring plus community metadata (cases, mobility, interventions, and travel) to identify which factors most drive local transmission and variant emergence in an enclosed compound.	https://www.sciencedirect.com/science/article/pii/S0048969723010823	10	Y	HA membrane and then QIAamp Viral	N1 and N2, PMMoV	Report based on MIQE guideline	Copy/L, determine variants
16	Molecular Identification of Human Adenovirus Isolated from Different Wastewater Treatment Plants in Riyadh, Saudi Arabia: Surveillance and Meteorological Impacts	Maniah K.; Nour I.; Hanif A.; Yassin M.T.; Alkathiri A.; Al-Ashkar I.; Eifan S.	2023	Saudi Arabia	NA	human adenovirus	municipal wastewater	qPCR	36	2022.1-2022.12	Detect the prevalence of human adenoviruses in wastewater from three Riyadh WWTPs and examine meteorological/seasonal impacts and phylogenetic relatedness.	https://www.mdpi.com/2073-4441/15/7/1367	5	Y	PEG from 200 mL wastewater	Hexon gene of adenovirus, primer sequences provided	No mention of melting curve analysis; No mention of negative control, not reported in accordance to MIQE qPCR guideline, Positive control present, identified amplicons are sequenced to confirm identity
17	Municipal wastewater viral pollution in Saudi Arabia: effect of hot climate on COVID-19 disease spreading	Alahdal, HM; Ameen, F; AlYahya, S; Sonbol, H; Khan, A; Alsofayan, Y; Alahmari, A	2023	Saudi Arabia	NA	SARS-CoV-2	municipal wastewater (treated and untreated)	RT-qPCR	27 for each type	2020.6-2020.8	Assess whether COVID-19 could spread via wastewater by measuring SARS-CoV-2 RNA in raw sewage and evaluating treatment removal efficiency under hot-climate conditions.	https://link.springer.com/article/10.1007/s11356-021-14809-2	20	N	Flocculation with beef extract, extraction of RNA by NucliSENS miniMAG system (Magnetic based extraction)		Cq value measurement only, not absolute quantification)
18	Pepper Mild Mottle Virus as a Potential Indicator of Fecal Contamination in Influents of Wastewater Treatment Plants in Riyadh, Saudi Arabia	Eifan, S; Maniah, K; Nour, I; Hanif, A; Yassin, MT; Al-Ashkar, I; Abid, I	2023	Saudi Arabia	NA	human adenovirus, PMMoV	municipal wastewater	qPCR	36	2022.1-2022.12	Quantify PMMoV and HAdV in influent from three Riyadh WWTPs (one year) and test whether PMMoV works as a fecal/viral indicator (plus weather effects).	https://www.mdpi.com/2076-2607/11/4/1038	6	Y	PEG from 200 mL of wastewater, DNA with DNeasy PowerWater kit, RNA with ZymoBIOMICS RNA miniprep	RealStar Adenovirus PCR kit https://altona-diagnostics.com/product/realstar-adenovirus-pcr-kit-1-0/	No mention of melting curve analysis; No mention of negative control, amplification efficiency for PMMoV is not ideal	GC/L
19	Screening for Antibiotic Resistance Genes in Bacteria and the Presence of Heavy Metals in the Upstream and Downstream Areas of the Wadi Hanifah Valley in Riyadh, Saudi Arabia	Al-Otaibi, NM; Alsulaiman, B; Alreshoodi, FM; Mukhtar, LE; Alajel, SM; Binsaeedan, NM; Alshabrmi, FM	2024	Saudi Arabia	NA	AMR	discharged wastewater (Wadi)	qPCR	18	NA	Compare ARG frequency upstream vs downstream in Wadi Hanifah and measure heavy metal concentrations across the system	https://www.mdpi.com/2079-6382/13/5/426	1	Y	0.45 um membrane filtration, PowerWater DNA extraction	PCR primers provided in Table 1	No sequencing to validate PCR amplicons, positive and neg controls present	% prevalence
20	Wastewater surveillance unveils the impact of mass gatherings on antimicrobial resistance after the COVID-19 pandemic in Saudi Arabia	Wang C.; Myshkevych Y.; Wang T.; Monjed M.K.; Hong P.-Y.	2025	Saudi Arabia	NA	AMR	municipal wastewater	metagenomics	185	2020.6-2022.8	Use sewage sampling across MG-impacted vs control WWTPs to assess whether mass gatherings introduce AMR/ARGs into Saudi wastewater after COVID-19 restrictions.	https://www.nature.com/articles/s44221-025-00446-3	0	Y	HA membrane, biomass retained on membrane extracted for DNA, PowerLyzer PowerSoil DNA kit, isolation of ESBL bacteria			% relative abundance of ARGs, counts of colonies per mL
21	Occurrence of Extended Spectrum Beta-Lactamase Gram-Negative Bacteria from Non-Clinical Sources in Dubai, United Arab Emirates	Khan, MA; Thurgood, NE; Faheem, SM; Rais, N; Ansari, MZ; Kaleem, SM; Khan, ST	2020	UAE	NA	AMR	activated sludge	Isolation	6	NA	Investigate the occurrence of ESBL-producing Enterobacteriaceae from food and wastewater in Dubai and characterize their resistance (phenotype + bla genes).	https://www.mdpi.com/2073-4441/12/9/2562	11	Y	MacConkey and Hektoen enteric agar, Disc diffusion to determine AMR profile, PCR for ESBL genes (Table 1)		Biochemical characterization and FISH (No 16S determination), No mention of sequencing to validate ESBL PCR products
22	Detection and quantification of SARS-CoV-2 RNA in wastewater and treated effluents: Surveillance of COVID-19 epidemic in the United Arab Emirates	Hasan S.W.; Ibrahim Y.; Daou M.; Kannout H.; Jan N.; Lopes A.; Alsafar H.; Yousef A.F.	2021	UAE	NA	SARS-CoV-2	municipal wastewater (treated and untreated; composite)	qPCR	38	2020.5-2020.6	To monitor and quantify SARS-CoV-2 RNA in UAE wastewater influents, untreated sewer/pumping sites, and treated effluents to track community COVID-19 dynamics, estimate infection prevalence, and evaluate whether wastewater treatment effectively removes the virus.	https://www.sciencedirect.com/science/article/pii/S0048969720364597?via%3Dihub	177	Y	Heat inactivation of sample, tried 2 methods: First was 0.22 um filter and then Amicon Ultra-30 and then ABIOpure Viral DNA/RNA kit; Second was PEG and then TRIzol	GENESign COVID-19 kits	Did not report based on MIQE guidelines	copies/L, Monte Carlo simulation of estimated cases
23	First confirmed detection of SARS-COV-2 in untreated municipal and aircraft wastewater in Dubai, UAE: The use of wastewater based epidemiology as an early warning tool to monitor the prevalence of COVID-19	Albastaki, A; Naji, M; Lootah, R; Almeheiri, R; Almulla, H; Almarri, I; Alreyami, A; Aden, A; Alghafri, R	2021	UAE	NA	SARS-CoV-2	municipal wastewater, aircraft wastewater	RT-qPCR	3138	2020.4-2020.7	To confirm and quantify SARS-CoV-2 signals in untreated municipal sewage and aircraft wastewater in Dubai in order to evaluate wastewater-based epidemiology as an early-warning tool for tracking COVID-19 prevalence across communities and incoming flights.	https://www.sciencedirect.com/science/article/pii/S0048969720368819?via%3Dihub	136	Y	Filter through 11 um and then centrifugation to get pellet, DNeasy Powersoil to get DNA, MagMax Viral/Pathogen kit for viral RNA	ORF1a, N and S gene (TaqPath COVID-19 RT-qPCR kit)	Did not report based on MIQE guidelines; concentration step unlikely to recover much viruses	Ct value only, no quantification
24	Long-term study on wastewater SARS-CoV-2 surveillance across United Arab Emirates	Wadi V.S.; Daou M.; Zayed N.; AlJabri M.; Alsheraifi H.H.; Aldhaheri S.S.; Abuoudah M.; Alhammadi M.; Aldhuhoori M.; Lopes A.; Alalawi A.; Yousef A.F.; Hasan S.W.; Alsafar H.	2023	UAE	NA	SARS-CoV-2	municipal wastewater from WWTPs and sewers (composite)	ddPCR, RT-qPCR	453	2020.5-2022.6	To evaluate the long-term reliability and sensitivity of nationwide wastewater surveillance for SARS-CoV-2 across the UAE (May 2020–June 2022) by quantifying viral RNA trends, comparing RT-qPCR vs ddPCR performance, and correlating wastewater signals with clinical case dynamics (including lead-time prediction)	https://www.sciencedirect.com/science/article/pii/S0048969723024063?via%3Dihub	6	Y	Filter through 0.22 um PES membrane first, and then concentration with Amicon Ultra-30, extract DNA/RNA using ABIO Viral extraction kit	GENESIG COVID-19 kit for RT-qPCR, BioRad ddPCR system	Did not report based on MIQE guidelines	Viral load copies/week
25	First national study on genomic profiling of E. coli in UAE aquatic environments show diverse quinolone and cephalosporin resistance	A. Papadopoulou; C. Ayoub Moubareck; D. Ryder; A. Powell ; M. Stone; A.W. Joseph; M.A Khan; E Light; D.W. Verner-Jeffreys; H. Stahl; W.J.F Le Quesne	2025	UAE	NA	AMR	Surface water	Isolation	12	2019.12	To conduct national surveillance of E. coli from UAE aquatic environments (sewage-impacted vs unimpacted) to quantify phenotypic resistance and use whole-genome sequencing to profile quinolone/cephalosporin (and other) AMR determinants, plasmids, and key virulence markers supporting environmental AMR monitoring.	https://www.sciencedirect.com/science/article/pii/S2667010025001453	0	Y	Filter and place membrane on TBX plates and antibiotic-selective plates		E. coli isolates determined based on WGS	Number of isolates and proportion of them with their AMR profile
26	First surveillance and draft genome sequences of circulating mcr-1-carrying, multidrug-resistant Escherichia coli in wastewater in Qatar	Abdallah Alhaj Sulaiman, Shimaa S. El-Malah, Khadeeja A. Jabbar c, Mustapha Aouida a, Reem Ali a, Dindial Ramotar a, Khaled A. Mahmoud c	2025	Qatar	NA	AMR	municipal wastewater	isolation	15	NA	To survey Qatar wastewater for colistin-resistant E. coli carrying mcr-1 and characterize the MDR profiles, plasmid backbones, transferability (via transformation), and persistence under biofilm conditions to assess environmental spread of last-resort resistance.	https://www.sciencedirect.com/science/article/pii/S2213716525001523	0	Y	From each wastewater sample, three aliquots of 500, 100, and 1 µL were spread onto RAPID’E. coli 2 Medium agar plates supplemented with 4 µg/mL colistin		E. coli isolates determined based on WGS	Number of isolates and proportion of them with their AMR profile
