# Supplementary material for: Wastewater-based surveillance of microbial pathogens in GCC countries (2015–2025): a scoping review and questionnaire survey with stakeholders
Source: Front Public Health. 2026 Apr 22;14:1786753. doi: 10.3389/fpubh.2026.1786753 (PMC13144031; doi:10.3389/fpubh.2026.1786753)
Supplement: Supplementary file 2 [file Table_2.xlsx]

## Sheet: Sheet1
ID	Start time	Completion time	Email	Name	Last modified time	What is your Country	Institution Name	Type of Organization	Your Role/Title	Name2	E-mail	Do you have action-plans, strategies, policies, manuals for conducting wastewater surveillance?	Is your organization currently involved in WBS?	If planning to start, what is the expected date	Which pathogens are currently targeted? (check all that apply)	What is the main purpose of your WBS?	Where do you perform your WBS? (Check all that apply)	Which pathogens have you prioritized for WBS in your context? (Rank top 5)	Why are these a priority? (check all that apply)	What is the level of sewerage coverage in the areas you perform WBS with?	What types of sampling sites are used or considered? (check all that apply)	Which lab capacities / methods are available? (check all that apply)	Do environmental conditions affect WBS? (check all that apply)	Is treated wastewater reused in your country ?	Which types of WBS activities are you currently engaged in?	Which components would you like to scale up? (check all that apply)	What are the main challenges to scale-up? (check all that apply)	How is WBS data analyzed and interpreted?	Who receives WBS data?	Who uses WBS data?	Is WBS data used to inform public health action?	Barriers to translating WBS into action? (check all that apply)	What would improve WBS impact? (check all that apply)	Which sectors are involved in WBS in your country?	Is there a formal coordination mechanism?	How is data shared between sectors?	Challenges in cross-sector collaboration? (check all that apply)	Do you consider cross-border risks (e.g., Hajj, migrant labor, refugees)?	Would you support a regional WBS initiative (e.g., for mass gatherings)?	Have any ethical concerns been raised about WBS in your setting?	Are there privacy or stigma-related risks associated with your WBS activities?	Are there any legal or regulatory barriers to conducting WBS?	Is there a formal ethics or legal review process for your WBS activities?	What support would benefit your WBS program? (check all that apply)	Are you interested in joining a regional WBS network coordinated by Gulf CDC?	If the sewage system does not adequately represent the risk for the entire country (or targeted area), would you still consider using it for surveillance? Alternatively, would you prefer to use ra...	Do you have any additional suggestions or comments on strengthening WBS in your country or the GCC?
1	2025-06-17 13:26:36	2025-06-17 13:35:17	anonymous			Bahrain	Public Health Directorate	Public Health Institute	Physician			Yes	Yes	2025-06-17	SARS-CoV-2 ;Polio ;	Trend monitoring	Wastewater treatment plants ;	COVID-19 , Polio	Vaccine-preventable ;COVID started during the pandemic;	Mostly sewered	Wastewater treatment plants (WWTPs);	Sample concentration ;PCR/qPCR ;	Maybe	Yes – limited	Routine/sentinel surveillance	Routine surveillance ;Emergency response ;	Funding ;Technical capacity ;Infrastructure;	By public health agency	National public health	National public health	Yes – routinely	the data is used to inform action;	Collaboration and coordination ;Policy/legal support ;Training ;Real-time or forecasting data tools ;Clear protocols ;	Health	Yes – national	Joint reports	Data/privacy issues ;	Yes – routinely	Yes	No concerns so far	Not assessed	No known legal barriers	No formal process	Training ;Equipment ;Technical guidance ;Data/IT tools ;	Maybe	Random sampling could be useful
2	2025-06-17 12:52:24	2025-06-17 13:40:46	anonymous			Bahrain	Ministry of Health - Public Health Laboratories	Laboratory	chief of public health labs			Yes	Yes	2021-12-06	SARS-CoV-2 ;Polio ;	Early warning	Manholes ;regarding polio, there are certain sites representing Bahrain;	polio, Mers-Cov	Risk of outbreak or spread ;Vaccine-preventable ;Regional relevance ;Public health urgency ;	Mostly sewered	Sewer manholes ;Hospitals/institutions ;	Sample concentration ;PCR/qPCR ;Next generation sequencing ;Outsourced;	Sample degradation	Yes – limited	Routine/sentinel surveillance	Routine surveillance ;Emergency response ;	Technical capacity ;	By public health agency	National public health	National public health	Yes – routinely	No clear response framework;	Clear protocols ;Real-time or forecasting data tools ;Training ;Policy/legal support ;Collaboration and coordination ;	Health	Yes – informal/working group	Joint reports	Data/privacy issues ;	Occasionally	Maybe	No concerns so far	No known risks	No known legal barriers	No formal process	Training ;Equipment ;Technical guidance ;Regional collaboration ;	Yes	no, we would prefer to use Radom sampling (in targeted area) to ensure better representation	enhance coordination between countries, standardize protocols and invest in capacity building.
3	2025-06-25 09:54:52	2025-06-25 10:42:15	anonymous			Qatar	Preventive Reference Laboratory (PRL), Health Protection and Communicable Diseases Control Department, MOPH, Qatar	Ministry of Health	Clinical Laboratory Scientist			Yes	Yes	2026-01-01	SARS-CoV-2 ;Influenza A/B ;Monkeypox ;Antimicrobial resistance (AMR) markers ;Noroviruses;Bacterial pathogens ;Polio ;	Genomic surveillance	Wastewater treatment plants ;Hospitals ;Manholes ;	Influenza A&B, SARS CoV2, MOPX, Polio	High disease burden ;Risk of outbreak or spread ;Gaps in clinical surveillance;Public health urgency ;Vaccine-preventable ;	Not sure	Sewer manholes ;Wastewater treatment plants (WWTPs);Hospitals/institutions ;	Sample concentration ;PCR/qPCR ;Next generation sequencing ;Antimicrobial resistance analysis ;	Difficult sampling	Yes – extensively	Agile/outbreak-focused surveillance	Routine surveillance ;Emergency response ;System development ;	Funding ;Trained workforce ;	Internally	Local health units	Local health units	Sometimes	Data limitations;Low awareness;No clear response framework;Poor integration and forecasting abilities;	Clear protocols ;Real-time or forecasting data tools ;Training ;	Health	Yes – informal/working group	Informal comms	Competing priorities ;	Occasionally	Yes	Yes – from institutions and/or decision-makers	Not assessed	No known legal barriers	Yes – all activities are reviewed	Training ;Funding;Data/IT tools ;Regional collaboration ;Stakeholder coordination ;	Maybe	It is best used for surveillance	No
4	2025-06-25 17:35:30	2025-06-25 17:51:20	anonymous			Oman	Central Public Health Laboratories	Ministry of Health	Dr			Yes	Yes	2025-06-25	Polio ;	Early warning	Wastewater treatment plants ;	Polio , AMR , Dengue	Public health urgency ;Regional relevance ;Gaps in clinical surveillance;	Mostly sewered	Wastewater treatment plants (WWTPs);	Sample concentration ;Cultivation ;PCR/qPCR ;Next generation sequencing ;Antimicrobial resistance analysis ;	No major impact	Yes – limited	Routine/sentinel surveillance	Routine surveillance ;Emergency response ;System development ;	Technical capacity ;Funding ;Trained workforce ;	Internally	National public health	National public health	Yes – routinely	No standard protocol to follow ;	Policy/legal support ;	Sanitation	Yes – national	Joint reports	Data/privacy issues ;Siloed mandates ;	Yes – routinely	Yes	No concerns so far	No known risks	No known legal barriers	No formal process	Funding;Data/IT tools ;Training ;Regional collaboration ;	Maybe	Random samples based on risk assessment may be considered	add extra programs
5	2025-06-25 07:57:53	2025-06-29 07:20:09	anonymous			Qatar	MOPH	Ministry of Health	Public Health Physician, Health protection and communicable disease control, MOPH			Not sure	Planning to start soon	2022-01-01	SARS-CoV-2 ;	Research only	Wastewater treatment plants ;	SARS-CoV-2	Risk of outbreak or spread ;	Mostly sewered	Wastewater treatment plants (WWTPs);	PCR/qPCR ;	No major impact	No	Routine/sentinel surveillance	Routine surveillance ;	Trained workforce ;Technical capacity ;	By public health agency	Environmental regulators	Environmental regulators	Sometimes	Poor integration and forecasting abilities;	Real-time or forecasting data tools ;Training ;	Academic	Yes – informal/working group	Informal comms	No clear lead ;	No	Maybe	No concerns so far	Not assessed	No known legal barriers	No formal process	Training ;Data/IT tools ;	Maybe	Maybe	No
6	2025-06-30 09:26:24	2025-06-30 10:19:31	anonymous			United Arab Emirates	MOHAP	Ministry of Health	Public Health Lab			Yes	Planning to start soon	2026-01-01	Polio ;SARS-CoV-2 ;Monkeypox ;	Supplement to case-based systems	Aircraft lavatories ;Manholes ;	Polio, Mpox, SARS2-COV, AMR	Risk of outbreak or spread ;Regional relevance ;Vaccine-preventable ;	Mixed	Sewer manholes ;Non-sewered areas;Ports/airports ;	Next generation sequencing ;PCR/qPCR ;Sample concentration ;Antimicrobial resistance analysis ;	Maybe	Yes – limited	Planning/preparedness only	System development ;Routine surveillance ;	Funding ;Infrastructure;Governance/legal ;	By public health agency	National public health	National public health	Maybe	NOT YET STRATED ;	Collaboration and coordination ;	Health and sanitation	Yes – national	Joint reports	No clear lead ;Competing priorities ;Resource constraints ;	Yes – routinely	Maybe	No concerns so far	Not assessed	Yes – unclear policies around data use or ethics	Maybe	Training ;Technical guidance ;Policy support ;Stakeholder coordination ;Regional collaboration ;	Maybe	Yes plus random sampling to cover the whole country	share other experience and best practice, technical training and guidance, cross borders assessment
7	2025-06-30 11:15:19	2025-06-30 11:26:17	anonymous			United Arab Emirates	MOHAP	Ministry of Health	Director of epidemics and surveillance department			Yes	Planning to start soon	2026-01-01	SARS-CoV-2 ;Polio ;Monkeypox ;	Supplement to case-based systems	Manholes ;Aircraft lavatories ;	Polio,Mpox,Sarscov2,AMR	Risk of outbreak or spread ;Regional relevance ;Vaccine-preventable ;	Mixed	Sewer manholes ;Ports/airports ;Non-sewered areas;	Sample concentration ;PCR/qPCR ;Next generation sequencing ;Antimicrobial resistance analysis ;	Maybe	Yes – limited	Planning/preparedness only	Routine surveillance ;System development ;	Funding ;Governance/legal ;Infrastructure;	By public health agency	National public health	National public health	Maybe	NOT YET STARTED;	Collaboration and coordination ;	HEALTH AND SANITATION	Yes – national	Joint reports	No clear lead ;Competing priorities ;Resource constraints ;	Yes – routinely	Maybe	No concerns so far	Not assessed	Yes – unclear policies around data use or ethics	Maybe	Training ;Technical guidance ;Policy support ;Stakeholder coordination ;Regional collaboration ;	Maybe	YES PLUS RANDOM SAMPLING TO COVER THE WHOLE COUNTRY	SHARE OTHER EXPERIENCE AND BEST PRACTICE,TECHNICAL TRAINIG AND GUIDANCE AND CROSS BORDER ASSESMENTS.
8	2025-07-06 20:30:55	2025-07-06 20:37:54	anonymous			Saudi Arabia	PHA	Public Health Institute	Dirctor			Not sure	Yes	2025-07-06	Polio ;	Surveillance	Wastewater treatment plants ;	Polio	Risk of outbreak or spread ;	Not sure	Wastewater treatment plants (WWTPs);	PCR/qPCR ;	Maybe	Maybe	Routine/sentinel surveillance	Routine surveillance ;	Funding ;Technical capacity ;	Internally	National public health	National public health	Yes – routinely	Data limitations;	Real-time or forecasting data tools ;	Health	Maybe	No routine sharing	Competing priorities ;	Occasionally	Maybe	Maybe	Not assessed	Yes – sample ownership/legal authorization issues	Yes – all activities are reviewed	Training ;Funding;Data/IT tools ;	Maybe	Maybe
9	2025-07-07 09:20:02	2025-07-07 09:47:40	anonymous			Qatar	Preventive Reference Laboratory- MOPH - Qatar	Ministry of Health	PRL Section Head			Yes	Planning to start soon	2025-10-01	SARS-CoV-2 ;Polio ;Monkeypox ;Influenza A/B ;RSV;	Early warning	Manholes ;	Polio, MOPX, IAV. IBV, MERS, RSV	High disease burden ;Public health urgency ;Risk of outbreak or spread ;	Mixed	Sewer manholes ;	Sample concentration ;PCR/qPCR ;Next generation sequencing ;Cultivation ;	Difficult sampling	Yes – extensively	Routine/sentinel surveillance	Routine surveillance ;	Trained workforce ;Governance/legal ;	Not yet analyzed	National public health	National public health	Yes – routinely	Poor integration and forecasting abilities;No clear response framework;No standard protocol to follow ;	Clear protocols ;Training ;Real-time or forecasting data tools ;Policy/legal support ;	Health	Yes – informal/working group	Informal comms	Data/privacy issues ;Competing priorities ;	Occasionally	Yes	No concerns so far	No known risks	No known legal barriers	Some activities are reviewed	Training ;Technical guidance ;Policy support ;Data/IT tools ;Regional collaboration ;	Yes	YES
10	2025-07-09 11:29:33	2025-07-09 11:48:25	anonymous			Kuwait	Environmental Health Department	Ministry of Health	Head of Department			Yes	Yes	2025-07-09	Polio ;Bacterial pathogens ;Enterovirus;	Early warning	Wastewater treatment plants ;	1) Polio 2) Salmonella 3) Shigella 4) Enterovirus	Regional relevance ;Vaccine-preventable ;Risk of outbreak or spread ;	Mostly sewered	Wastewater treatment plants (WWTPs);	PCR/qPCR ;Antimicrobial resistance analysis ;	No major impact	Yes – extensively	Routine/sentinel surveillance	System development ;	Trained workforce ;Data systems ;	Internally	National public health	National public health	Yes – routinely	No clear response framework;No standard protocol to follow ;Data limitations;	Clear protocols ;Collaboration and coordination ;	Health	Maybe	No routine sharing	N/A;	Yes – routinely	Yes	No concerns so far	Not applicable (large-scale, anonymized sampling only)	No known legal barriers	No formal process	Training ;Data/IT tools ;Regional collaboration ;	Yes	Our sewage system represents the entire country
11	2025-07-17 09:20:36	2025-07-17 13:07:42	anonymous			Qatar	Qatar Environment and Energy Research Institute (QEERI)/ Hamad Bin Khalifa University (HBKU)/ Qatar Foundation (QF)	Academic/Research Institution	Research Program Director			Yes	Yes	2020-06-07	SARS-CoV-2 ;Antimicrobial resistance (AMR) markers ;Influenza A/B ;Monkeypox ;Polio ;Enteroviruses / RSV/ MERS;	All above	Wastewater treatment plants ;Aircraft lavatories ;	SARS- CoV-2 / Antimicrobial Resistance (AMR) Genes / Pathogens / Influenza Viruses (A and B) / RSV	High disease burden ;Risk of outbreak or spread ;Public health urgency ;Regional relevance ;	Mostly sewered	Wastewater treatment plants (WWTPs);Ports/airports ;	Sample concentration ;PCR/qPCR ;Next generation sequencing ;Antimicrobial resistance analysis ;Cultivation ;	Difficult sampling	Yes – limited	Routine/sentinel surveillance	Routine surveillance ;Emergency response ;System development ;	Funding ;Technical capacity ;Trained workforce ;Data systems ;Governance/legal ;Infrastructure;	Internally	Local health units	Local health units	Yes – routinely	Low awareness;No standard protocol to follow ;Legal/political constraints ;No clear response framework;Data limitations;Poor integration and forecasting abilities;	Policy/legal support ;Collaboration and coordination ;	Health / Environment / Municipal authorities / Academic	Yes – national	Joint reports	Siloed mandates ;Data/privacy issues ;Competing priorities ;Resource constraints ;	Yes – routinely	Yes	No concerns so far	No known risks	Yes – unclear policies around data use or ethics	Yes – all activities are reviewed	Training ;Equipment ;Technical guidance ;Policy support ;Funding;Stakeholder coordination ;Data/IT tools ;Regional collaboration ;	Yes	Yes, we would still use the sewage system for surveillance, even if it doesn't cover the whole country. It still gives us useful information about disease trends in the areas it does reach. To get a better overall picture, we can also use random or targeted sampling in places without a sewer system. This mixed approach helps us monitor more areas and respond more effectively.	1- Establish standardized regional guidelines that address the unique challenges of arid environments and non-sewered areas. 2- Enhance investment in wastewater surveillance infrastructure, including laboratory capacity and workforce training. 3- Foster cross-border data sharing to strengthen early warning systems and monitor regional health trends. 4- Increase awareness and engagement of policym…
12	2025-07-22 15:23:00	2025-07-22 15:52:16	anonymous			Oman	Central Public Health laboratory	Ministry of Health	Medical microbiology senior consultant			Yes	Yes	2024-12-01	Polio ;	Early warning	Wastewater treatment plants ;	Polio ongoing and AMR still in pilot stage	Vaccine-preventable ;Regional relevance ;	Mostly sewered	Wastewater treatment plants (WWTPs);	Sample concentration ;PCR/qPCR ;Next generation sequencing ;Cultivation ;Antimicrobial resistance analysis ;	No major impact	No	Routine/sentinel surveillance	Routine surveillance ;	Trained workforce ;Technical capacity ;	Internally	Also shared with WHO as part of polio network	National public health	Yes – routinely	Low awareness;Data limitations;	Training ;Real-time or forecasting data tools ;Collaboration and coordination ;Policy/legal support ;	Government private company for sewage management	Yes – national	Currently only polio surveillance is done so sharing is with MOH	Competing priorities ;Resource constraints ;	Yes – routinely	Yes	No concerns so far	No known risks	No known legal barriers	No formal process	Training ;Technical guidance ;Policy support ;Funding;Stakeholder coordination ;Regional collaboration ;Data/IT tools ;	Yes	We can use it at initial phase .Random sampling can be done based on risk assessment	We need to start routine AMR testing and expand to include other pathogens
13	2025-07-24 10:30:39	2025-07-24 10:45:20	anonymous			Kuwait	Communicable Disease Control Division (Public Health Department)	Ministry of Health	Head of Communicable Disease Control Division			Not sure	Yes	2025-07-24	Polio ;	Early warning	Manholes ;	Polio	Vaccine-preventable ;Gaps in clinical surveillance;Risk of outbreak or spread ;	Mostly sewered	Sewer manholes ;	PCR/qPCR ;	Maybe	Maybe	Routine/sentinel surveillance	Not sure;	Data systems ;	By public health agency	National public health	National public health	Maybe	Data limitations;Poor integration and forecasting abilities;	Clear protocols ;Real-time or forecasting data tools ;Collaboration and coordination ;	Health	Maybe	Joint reports	Siloed mandates ;No clear lead ;Competing priorities ;Resource constraints ;	Not applicable	Yes	No concerns so far	Not assessed	Maybe	Maybe	Training ;Technical guidance ;Policy support ;Stakeholder coordination ;Data/IT tools ;Regional collaboration ;	Yes	The sewage system adequately represents the risk for the entire country	No
